# Supplementary material for: Updated-Food Choice Questionnaire: Cultural Adaptation and Validation in a Spanish-Speaking Population from Mexico
Source: Nutrients. 2024 Oct 31;16(21):3749. doi: 10.3390/nu16213749 (PMC11548158; doi:10.3390/nu16213749)
Supplement: Supplementary file 1 [file nutrients-16-03749-s001.zip]

Archive with 7 entries (7 files):
- .DS_Store
- Supplement S1. Face and content validity description.pdf
- Supplement S2. Updated-Food Choice Questionnaire in English & Spanish (erratum).pdf
- U-FCQ Supplementary Table S1.pdf
- U-FCQ Supplementary Table S2.pdf
- U-FCQ Supplementary Table S3.pdf
- U-FCQ Supplementary Table S4.pdf
